# Supplementary material for: Drug-dependent growth curve reshaping reveals mechanisms of antifungal resistance in Saccharomyces cerevisiae
Source: Commun Biol. 2022 Mar 31;5:292. doi: 10.1038/s42003-022-03228-9 (PMC8971432; doi:10.1038/s42003-022-03228-9)
Supplement: Supplementary file 4 — Supplementary Data 1 [file 42003_2022_3228_MOESM4_ESM.xlsx]

## Sheet: A
SS		TBR1Δa	TBR1 EvoTop	TBR1	YPH500	KV38
776	TBR1Δa	x
1591	TBR1 EvoTop	1.77e-95	x
1161	TBR1	3.19e-189	2.81e-184	x
1078	BY4742	9.02e-137	1.13e-43	2.08e-76	x
1057	BY4742Δa	5.02e-149	2.08e-60	2.43e-68	0.0165	x
4128	YPH500	2.38e-211	0.1442	6.2e-262	1.09e-61	1.13e-85
47	KV38	4.02e-12	2.7e-98	1.56e-278	1.08e-137	1.04e-159
P-values assigned by the paired Student’s t-test for samples with different sample sizes (sample sizes, SS are indicated in the left column of the table) for populational cell/clump sizes of TBR1, TBR1 EvoTop, TBR1Δa, YPH500, and KV38 shown as box plots on Figure 1D.

## Sheet: B
SS		CV
		TBR1	TBR1 EvoTop	TBR1Δa
3	TBR1	x
3	TBR1 EvoTop	9.1947e-05	x
3	TBR1Δa	0.00012757	0.0028	x
Student’s t-test p-values produced by one-tailed comparison between the coefficients of variance (CV) of TBR1, TBR1 EvoTop, TBR1Δa populational cell/clump sizes (mean and standard deviation of CVs are shown in Figure 1E).

## Sheet: C
Condition Pair	S1 p-value	STAT OD600 p-value
YPD Glc0.5/Glc1	0.1102	0.0288
YPD Glc1/Glc2	0.8454	0.009
YPD Glc0.5/Glc2	0.00043804	7.9257e-05
SC Glc0.5/Glc1	0.7079	1.3051e-05
SC Glc1/Glc2	0.0514	0.0108
SC Glc0.5/Glc2	0.0608	0.000958
YPD Gala0.5/Glc1	0.7624	0.00077132
YPD Gala 1/Glc2	0.1479	0.0019
YPD Gala 0.5/Glc2	0.5926	0.00024527
SC Gala0.5/Glc1	0.0939	1.3051e-05
SC Gala 1/Glc2	0.0091	0.0108
SC Gala 0.5/Glc2	0.0047	0.000958
YPD Glc0.5/Glc1	0.1139	1.829e-05
YPD Glc1/Glc2	0.4756	2.5581e-06
YPD Glc0.5/Glc2	0.0373	8.2411e-07
SC Glc0.5/Glc1	0.7062	1.4459e-05
SC Glc1/Glc2	0.7779	0.00055132
SC Glc0.5/Glc2	0.8494	1.4063e-05
YPD Gala0.5/Glc1	0.318	5.7564e-06
YPD Gala 1/Glc2	0.097	1.895e-07
YPD Gala 0.5/Glc2	0.4097	1.1905e-07
SC Gala0.5/Glc1	0.8209	1.8074e-06
SC Gala 1/Glc2	0.2473	3.3229e-06
SC Gala 0.5/Glc2	0.1272	2.2398e-07
Student’s t-test p-values produced by one-tailed comparison between the corresponding exponential phase slopes and stationary phase average OD600 values characterizing the growth of TBR1 (blue) and TBR1Δa (yellow) in YPD and SC media with 0.5, 1, and 2% glucose and galactose (corresponding growth curves and parameters are shown in Figure 1F-G).

## Sheet: D
1	2	3	4	5	6
Condition	p-value (TBR1 vs TBR1Δa)	p-value (DRUG vs CONTROL)	ΔAUC (DRUG vs CONTROL)	p-value (DRUG vs CONTROL)	ΔAUC (DRUG vs CONTROL)
H2O2 0	2.0331e-06
H2O2 0.02	0.00019303	0.0057	4.15095	9.6028e-06	32.9391
H2O2 0.04	0.00027436	0.0011	15.5156	1.4158e-08	48.493
H2O2 0.06	0.0113	0.00017472	28.7244	1.8704e-08	48.9004
H2O2 0.08	0.0104	0.00062332	26.1859	3.829e-08	49.1809
H2O2 0.1	0.0815	0.0011	29.5799	4.2169e-09	48.3424
AmB 0	0.0603
AmB 0.2	0.166	0.0189	-3.80083	0.1124	-4.4404
AmB 0.4	0.67	0.0584	-2.19323	0.9138	-0.27222
AmB 0.6	0.00091634	0.0705	5.01778	5.2518e-05	28.2199
AmB 0.8	0.0118	0.1274	7.71855	0.00019776	30.4368
AmB 1	0.0079	0.4574	4.34117	2.9047e-05	33.8522
CASP 0	0.00022253
CASP 0.2	0.0392	0.0346	11.3402	0.00027741	40.0339
CASP 0.4	0.00016182	7.9354e-05	22.0842	3.1203e-09	46.8366
CASP 0.6	0.0499	0.0394	17.1673	4.5186e-09	46.9525
CASP 0.8	4.8067e-08	3.1249e-05	23.0526	3.0143e-09	46.7304
CASP 1	0.00018502	0.0001054	21.1957	8.5277e-09	46.8029
FLC 0	2.0159e-05
FLC 50	0.0273	0.9101	-0.1679	0.0507	6.64025
FLC 75	1	0.4917	-0.59463	8.2368e-06	15.3681
FLC 100	0.7483	0.1392	-1.5613	0.0077	13.4529
FLC 125	0.8352	0.0762	-1.9794	0.0073	14.638
FLC 150	0.7074	0.5408	-0.49917	0.007	16.8
Student’s t-test p-values produced by one-tailed comparison i) between the AUC values of TBR1 and TBR1Δa at various stressor and drug conditions (column 2), ii) between the drug-conditioned and control growth curves for each strain (columns 3 and 5), and iii) the absolute difference in AUC between the drug-conditioned and control growth curves (columns 4 and 6). The corresponding growth curves an…

## Sheet: E
Condition	AD p-value (DRUG vs CONTROL) TBR1	AD p-value (DRUG vs CONTROL) TBR1Δa	STAT OD600 p-value (DRUG vs CONTROL) TBR1	STAT OD600 p-value (DRUG vs CONTROL) TBR1Δa
H2O2 0.02	0.00031247	2.9725e-05	0.6498	0.00013304
H2O2 0.04	1.8343e-05	0	0.6043	3.7072e-08
H2O2 0.06	0.00053868	0	0.0173	3.9501e-08
H2O2 0.08	1.6693e-05	0	0.3575	2.8698e-08
H2O2 0.1	7.0862e-05	0	0.0421	2.2199e-08
Student’s t-test p-values produced by one-tailed comparison between the adaptation durations (AD) and stationary phase OD600 average (STAT OD600) in control and H2O2-containing media for TBR1 and TBR1Δa strains (growth curves and parameters shown in Figure 3A-D).

## Sheet: F
Condition	D2 p-value (DRUG vs CONTROL) TBR1	D2 p-value (DRUG vs CONTROL) TBR1Δa	D3 p-value (DRUG vs CONTROL) TBR1	D3 p-value (DRUG vs CONTROL) TBR1Δa	STAT OD600 p-value (DRUG vs CONTROL) TBR1	STAT OD600 p-value (DRUG vs CONTROL) TBR1Δa
AmB 0.2	1	1	1	1	0.0173	0.107
AmB 0.4	1	1	1	1	0.0304	0.4482
AmB 0.6	3.493e-05	6.112e-05	0.0296	0.00010018	0.5177	0.00015573
AmB 0.8	1.2298e-06	0.0025	2.2283e-05	7.2681e-05	0.9907	0.0018
AmB 1	0.004	0.0146	0.0012	9.1787e-06	0.4435	0.0007755
Student’s t-test p-values produced by one-tailed comparison between second (adaptation) and third (regrowth) phase durations (D2, D3) and stationary phase OD600 average in control and AmB-containing media for TBR1 and TBR1Δa strains (growth curves and parameters shown in Figure 3E-I).

## Sheet: G
Condition	Sexp p-value (DRUG vs CONTROL) TBR1	Sexp p-value (DRUG vs CONTROL) TBR1Δa	AD p-value (DRUG vs CONTROL) TBR1	AD p-value (DRUG vs CONTROL) TBR1Δa	FIN OD600 p-value (DRUG vs CONTROL) TBR1	FIN OD600 p-value (DRUG vs CONTROL) TBR1Δa
CASP 0.2	0.00064484	1.212e-05	0.0957	3.3448e-07	0.3294	0.1109
CASP 0.4	2.1218e-05	3.6603e-07	8.6279e-06	1.0109e-10	0.00015684	1.8779e-08
CASP 0.6	9.2296e-06	3.6603e-07	0.0014	1.0109e-10	0.0553	1.5709e-08
CASP 0.8	9.5741e-06	3.6603e-07	2.5012e-06	1.0109e-10	1.9763e-05	1.2573e-08
CASP 1	9.5003e-06	3.6603e-07	0.00022895	1.0109e-10	7.9467e-05	1.8672e-08
Student’s t-test p-values produced by one-tailed comparison between the exponential slopes (Sexp), adaptation durations (AD), and final phase OD600 average (FIN OD600) in control and CASP-containing media for TBR1 and TBR1Δa strains (growth curves and parameters shown in Figure 4A-E).

## Sheet: H
	NO RESUSPENTION		AFTER RESUSPENSION
Condition	S2 p-value TBR1	S2 p-value TBR1Δa	S1 p-value TBR1	S1 p-value TBR1Δa	AD	AD	FIN OD600 p-value TBR1	FIN OD600 p-value TBR1Δa
					p-value TBR1	p-value TBR1Δa
FLC 50	0.0754	0.0304	5.2668e-05	1.0565e-06	0.0696	3.8995e-05	0.164	1.9948e-07
FLC 75	0.0732	0.0011	0.00013646	4.7729e-07	0.0205	0.0067	0.002	6.2558e-06
FLC 100	0.0735	0.0012	0.0033	6.0318e-08	0.9994	0	0.0135	1.189e-07
FLC 125	0.2291	0.0012	0.00012358	3.0132e-08	0.0226	0.0061	0.015	7.3e-07
FLC 150	0.0338	0.0027	0.00051251	1.0068e-06	0.7301	0	0.0042	1.3286e-07
Student’s t-test p-values produced by one-tailed comparison between the stationary phase slopes without resuspension (S2), exponential phase (S1), adaptation duration (AD), and final phase OD600 average (FIN OD600) after resuspension in control and FLC-containing media for TBR1 and TBR1Δa strains (growth curves and parameters shown in Figure 4F-J).
